# Supplementary material for: Structure of a eukaryotic cholinephosphotransferase-1 reveals mechanisms of substrate recognition and catalysis
Source: Nat Commun. 2023 May 13;14:2753. doi: 10.1038/s41467-023-38003-9 (PMC10182977; doi:10.1038/s41467-023-38003-9)
Supplement: Supplementary file 4 — Source Data [file 41467_2023_38003_MOESM4_ESM.xlsx]

## Sheet: Fig1a
CDP-choline concentration (µM)	rate (nmol/min/mg)
	with CHPT1			no CHPT1
0	0.3738	0.59808	-0.82236	1.4952	0.7476	2.2428
3.90625	3.21468	4.4856	4.56036
7.8125	16.6715	15.1763	16.9705
15.625	34.5391	32.5954	33.343
31.25	52.8553	55.4719	54.0515
62.5	62.2751	60.6489	62.7236
125	65.116	63.0974	64.4431	1.94376	0.67284	0.97188
250	65.2655	66.0131	65.0412	2.01852	2.2428	2.01852
500	69.153	67.583	69.452	3.06516	2.84088	2.39232
1000	70.4802	68.4054	68.1345	6.05556	6.50412	6.13032

## Sheet: Fig1b
CDP-ethanolamine (µM)	rate (nmol/min/mg)
0	0	0.299	0.224
15.625	0.897	0.673	0.748
31.25	0.822	2.093	2.841
62.5	0.523	0.299	0.15
125	12.485	10.616	11.289
250	15.351	16.771	17.294
500	20.783	26.054	21.232
1000	32.321	39.423	40.395
2000	42.862	40.581	48.88
4000	49.142	51.469	44.844
8000	50.837	52.482	46.575

## Sheet: Fig1c
cations	Mg2+	Ca2+	Zn2+	Mn2+
signal	95.3749	2.2986	2.35152	79.1522
	102.94	1.47019	0.596654	86.0547
	101.692	1.39219	0.378271	92.2552

## Sheet: Fig3g
mutants	WT	Y34A	E43A	W50A	N64A	D111A	R119L	E129A	D132A	H133A	D136A	F186A
signal	91.8754	32.7206	23.2251	52.4534	15.7171	15.1856	19.4235	9.41097	18.6727	-0.0677048	13.4983	42.1492
	105.281	34.3767	26.8135	53.7291	18.8639	14.9044	17.5443	13.8795	19.0101	2.91131	14.6794	41.5603
	102.776	33.9903	27.2	54.8086	19.6919	14.0607	14.1435	14.1503	19.6288	3.85917	14.342	43.7193
